# Supplementary material for: Injectable In Situ Thermoreversible Gel Depot System of Lidocaine Nanoemulsion for Prolonged Anesthetic Activity in Dental and Operative Procedures
Source: Pharmaceutics. 2025 Oct 20;17(10):1355. doi: 10.3390/pharmaceutics17101355 (PMC12567530; doi:10.3390/pharmaceutics17101355)
Supplement: Supplementary file 1 [file pharmaceutics-17-01355-s001.zip]

Archive with 1 entries (1 files):
- pharmaceutics-3901656-supplementary.pdf
